# Supplementary material for: Head anatomy and phylogenomics show the Carboniferous giant Arthropleura belonged to a millipede-centipede group
Source: Sci Adv. 2024 Oct 9;10(41):eadp6362. doi: 10.1126/sciadv.adp6362 (PMC11463278; doi:10.1126/sciadv.adp6362)
Supplement: Supplementary file 2 — Data S1 to S7 [file sciadv.adp6362_data_s1_to_s7.zip]

Archive with 7 entries (7 files):
- adp6362_data_s6.txt
- adp6362_data_s2.tnt
- adp6362_data_s3.nex
- adp6362_data_s7.nex
- adp6362_data_s1.pdf
- adp6362_data_s5.fa
- adp6362_data_s4.nex
