# Supplementary material for: Head anatomy and phylogenomics show the Carboniferous giant Arthropleura belonged to a millipede-centipede group
Source: Sci Adv. 2024 Oct 9;10(41):eadp6362. doi: 10.1126/sciadv.adp6362 (PMC11463278; doi:10.1126/sciadv.adp6362)
Supplement: Supplementary file 2 — Data S1 to S7 [file sciadv.adp6362_data_s1_to_s7.zip › adp6362_data_s6.txt]

WAG	OG13430.trimmed.fa_gene3 = 1-332
WAG	OG14246.trimmed.fa_gene6 = 333-645
WAG	OG14765.trimmed.fa_gene8 = 646-962
WAG	OG1606.trimmed.fa_gene10 = 963-1805
WAG	OG18026.trimmed.fa_gene14 = 1806-2103
WAG	OG20410.trimmed.fa_gene16 = 2104-2360
WAG	OG21069.trimmed.fa_gene18 = 2361-2622
WAG	OG23844.trimmed.fa_gene23 = 2623-2875
WAG	OG26154.trimmed.fa_gene26 = 2876-3116
WAG	OG26897.trimmed.fa_gene27 = 3117-3338
WAG	OG29085.trimmed.fa_gene31 = 3339-3564
WAG	OG30636.trimmed.fa_gene33 = 3565-3771
WAG	OG31092.trimmed.fa_gene35 = 3772-3969
WAG	OG33416.trimmed.fa_gene37 = 3970-4174
WAG	OG38763.trimmed.fa_gene44 = 4175-4351
WAG	OG39177.trimmed.fa_gene46 = 4352-4528
WAG	OG39997.trimmed.fa_gene47 = 4529-4701
WAG	OG40685.trimmed.fa_gene48 = 4702-4878
WAG	OG41228.trimmed.fa_gene49 = 4879-5025
WAG	OG4366.trimmed.fa_gene53 = 5026-5576
WAG	OG45290.trimmed.fa_gene56 = 5577-5721
WAG	OG45588.trimmed.fa_gene57 = 5722-5883
WAG	OG4755.trimmed.fa_gene58 = 5884-6421
WAG	OG5025.trimmed.fa_gene61 = 6422-6961
WAG	OG52393.trimmed.fa_gene62 = 6962-7089
WAG	OG5422.trimmed.fa_gene64 = 7090-7604
WAG	OG55427.trimmed.fa_gene66 = 7605-7747
WAG	OG55484.trimmed.fa_gene67 = 7748-7870
WAG	OG59315.trimmed.fa_gene69 = 7871-8005
WAG	OG6111.trimmed.fa_gene72 = 8006-8504
WAG	OG62090.trimmed.fa_gene73 = 8505-8638
WAG	OG6360.trimmed.fa_gene75 = 8639-9112
WAG	OG64051.trimmed.fa_gene76 = 9113-9248
WAG	OG64269.trimmed.fa_gene77 = 9249-9365
WAG	OG65919.trimmed.fa_gene79 = 9366-9474
WAG	OG6756.trimmed.fa_gene81 = 9475-9948
WAG	OG68005.trimmed.fa_gene82 = 9949-10052
WAG	OG6922.trimmed.fa_gene83 = 10053-10509
WAG	OG69356.trimmed.fa_gene84 = 10510-10630
WAG	OG72036.trimmed.fa_gene86 = 10631-10753
WAG	OG73717.trimmed.fa_gene87 = 10754-10869
WAG	OG77410.trimmed.fa_gene89 = 10870-10984
WAG	OG7839.trimmed.fa_gene90 = 10985-11420
WAG	OG7874.trimmed.fa_gene91 = 11421-11849
WAG	OG8191.trimmed.fa_gene93 = 11850-12266
WAG	OG8214.trimmed.fa_gene94 = 12267-12700
WAG	OG8249.trimmed.fa_gene95 = 12701-13131
WAG	OG8312.trimmed.fa_gene96 = 13132-13551
WAG	OG8384.trimmed.fa_gene97 = 13552-13966
WAG	OG83862.trimmed.fa_gene98 = 13967-14074
WAG	OG85403.trimmed.fa_gene99 = 14075-14177
WAG	OG9724.trimmed.fa_gene101 = 14178-14570
