# Supplementary material for: Head anatomy and phylogenomics show the Carboniferous giant Arthropleura belonged to a millipede-centipede group
Source: Sci Adv. 2024 Oct 9;10(41):eadp6362. doi: 10.1126/sciadv.adp6362 (PMC11463278; doi:10.1126/sciadv.adp6362)
Supplement: Supplementary file 2 — Data S1 to S7 [file sciadv.adp6362_data_s1_to_s7.zip › adp6362_data_s2.tnt]

xread
190 21
Limulus_polyphemus          ?2-000001--------0000?0-0?10???00000????????000--------0-------0????????????0------??????1?00000??00-??????????00?0????000?0????00??--------0??0000--???0----?---000--0-00000000???00010000-40
Centruroides_sculpturatus   ?2-0?0001--------001??0-0?4????10100????????100--------0-------0????????????0------??????0?00000??00-??????????00?0????010?0????01??------- -???0100--???0----?---000--0?00000000???00111000-40
Artemia_salina              ?0??00100???00000---??0-0?10???00000????????00100?-???-10-?????0?0??????????0------??????0??0000??00-??????????00?0????001?0????00??--------????000--???0----?---000--0-0??00000???0000-100020
Folsomia_sp                 02-00000012000000---0?101?3----01001????????001000-0?0-10-????-000??????????0------0?????0?01000?000-??????????20?0?00?000?0????10??--------???0000--???0----0---000--0??????????????00-000010
Scutigera_coleoptrata       10200000000100100---0110011-000-1000100100000010010000010-0001011000001000-0100000001001000000010001000000110000100110110000000000001--00---0000010--00-1110-0201000--00100100000000000-000140
Craterostigmus_crabilli     ?0310?00010000000---1210002-110-10003000?000001010?000110-010000201001001111111021110000000000010000110000000000000001000001100100?11--00---???0010--???0----011-111121???????000000000-000140
Cryptops_hortensis          12-110000100000-0---1010003-----0000100000010011000010010-001000201-01002120112021110010101000011000021100000010000000000000101000011--10---11?0010--???0----0-1-0011111?00100000000000-000140
Strigamia_maritima          12-210000110000-1---1010003-----00003000110000100011---10-100000201111000100110021110120002100000000-20000000100000000000000110000110--11---00?0010--1111020-001-011111?000100000000000-000140
Eupolybothrus_cavernicolus  ?0?00?00000000000---12100000111-1000111000100010100010010-000210?01001010111100110110000000000010000000011000000011100000000000000001--00---?0?0010--??-11011021-021011???????000000000-000140
Hanseniella_sp              00??0000000000000---00100?3-----10000000????0010?0-0?0-10-?----000---------?0------0000000?00000?000-?00000000010000000000?0-0?000??--------??10010--???0----3---000--00??????100000100-000030
Scutigerella_sp             ?0??0?00000000000---00100?3-----10000000????0010?0-0?0-10-?----000---------?0------0000000?00000?000-?00000000010000000000?0-0?000??--------???0010--???0----3---000--00100000100000100-000030
Symphylella_sp              ?0????00000000000---00100?3-----10000000????0010?0-0?0-10-?----0?0---------?0------0000000?00000?000-?00000000010000000000?0-0?000??--------???00?0--???0----3---000--????????100000100-000030
Pauropus_huxleyi            -0000100012010010---0010003-----1000?000????0010?0-??0-110?----001---------?0------0000000?00000?000-?00000000000001000000?0-0?000??--------??10010--???0----1---000--00?000000000-0000-000030
Eudigraphis_taiwanensis     -0000100012001000---00100?10000-10000000????00100000?0-110?----0?1----------0------0000000?00100?000-000?0000000000100000010-0?000?0-000000-0??0010--???0----1---000--0???????000000000-010170
Glomeris_marginata          -0000100012001000---00100000000-10101000????00100000?1-121?----001---------?0------0000000?00100?100-000?0000000000000000000-??000?0-10100110?11010-0???0----1---000--0001-000000001000-000130
Cyliosoma_sp                -0?00?00012001000---00100000???-10101000????00100000?1-121?----0?1----------0------0000000?00100?100-000?0000000000000000000-??000??-1010011???1010--???0----1---000--0?01-000000001000-000130
Brachycybe_lecontii         -1110?00012001000---00100?3-----001000?0????001?0000?1-120?-??-0?1---------?0------0000000??0110?000-000?0000000000000000010-??000??-2100010???00110????0----1---000--0???????010110000-000140
Narceus_americanus          -1000100012001000---00100000???-001020?0????00100000?1-120?----001----------0------0000000 ?10120?000-000?0000000000000000000-??000?0-31001100??001111???0----1---000--0?01-001011200000-000140
Arthropleura_sp             ?0????0001200000?---10????1????-?000????????00100??????1?-?????0?01?010??1?00------0000000?00110000000000000??0?0?00000000?0-??000??---?0??????0??0--?????????????00--?????????00000000-001?51
Eoarthropleura_devonica     ??????000????????---?????????????000????????00??????????????????????????????0------?????00??0010?00000000000??0?0?00000000??????00??---?0?????????0--??????????????0--?????????00000000-001??1
Microdecemplex_rolfei    ??????000????????---00100????????0002?00????0010??0001?12??----0?1---------?0------0000000??0110000000000000000?0?00000000?0-?0000??---?0??????????--??????????????0--?????????00000000-000?40
;
proc/;
