# Supplementary material for: Head anatomy and phylogenomics show the Carboniferous giant Arthropleura belonged to a millipede-centipede group
Source: Sci Adv. 2024 Oct 9;10(41):eadp6362. doi: 10.1126/sciadv.adp6362 (PMC11463278; doi:10.1126/sciadv.adp6362)
Supplement: Supplementary file 2 — Data S1 to S7 [file sciadv.adp6362_data_s1_to_s7.zip › adp6362_data_s7.nex]

#NEXUS

BEGIN DATA;
	DIMENSIONS NTAX = 21 NCHAR = 190;
	FORMAT DATATYPE = standard INTERLEAVE = yes GAP = - MISSING = ?;
MATRIX
[morphology, 190 characters]
Limulus_polyphemus          ?2-000001--------0000?0-0?10???00000????????000--------0-------0????????????0------??????1?00000??00-??????????00?0????000?0????00??--------0??0000--???0----?---000--0-00000000???00010000-40
Centruroides_sculpturatus   ?2-0?0001--------001??0-0?4????10100????????100--------0-------0????????????0------??????0?00000??00-??????????00?0????010?0????01??--------???0100--???0----?---000--0?00000000???00111000-40
Artemia_salina              ?0??00100???00000---??0-0?10???00000????????00100?-???-10-?????0?0??????????0------??????0??0000??00-??????????00?0????001?0????00??--------????000--???0----?---000--0-0??00000???0000-100020
Folsomia_sp                 02-00000012000000---0?101?3----01001????????001000-0?0-10-????-000??????????0------0?????0?01000?000-??????????20?0?00?000?0????10??--------???0000--???0----0---000--0??????????????00-000010
Scutigera_coleoptrata       10200000000100100---0110011-000-1000100100000010010000010-0001011000001000-0100000001001000000010001000000110000100110110000000000001--00---0000010--00-1110-0201000--00100100000000000-000140
Craterostigmus_crabilli     ?0310?00010000000---1210002-110-10003000?000001010?000110-010000201001001111111021110000000000010000110000000000000001000001100100?11--00---???0010--???0----011-111121???????000000000-000140
Cryptops_hortensis          12-110000100000-0---1010003-----0000100000010011000010010-001000201-01002120112021110010101000011000021100000010000000000000101000011--10---11?0010--???0----0-1-0011111?00100000000000-000140
Strigamia_maritima          12-210000110000-1---1010003-----00003000110000100011---10-100000201111000100110021110120002100000000-20000000100000000000000110000110--11---00?0010--1111020-001-011111?000100000000000-000140
Eupolybothrus_cavernicolus  ?0?00?00000000000---12100000111-1000111000100010100010010-000210?01001010111100110110000000000010000000011000000011100000000000000001--00---?0?0010--??-11011021-021011???????000000000-000140
Hanseniella_sp              00??0000000000000---00100?3-----10000000????0010?0-0?0-10-?----000---------?0------0000000?00000?000-?00000000010000000000?0-0?000??--------??10010--???0----3---000--00??????100000100-000030
Scutigerella_sp             ?0??0?00000000000---00100?3-----10000000????0010?0-0?0-10-?----000---------?0------0000000?00000?000-?00000000010000000000?0-0?000??--------???0010--???0----3---000--00100000100000100-000030
Symphylella_sp              ?0????00000000000---00100?3-----10000000????0010?0-0?0-10-?----0?0---------?0------0000000?00000?000-?00000000010000000000?0-0?000??--------???00?0--???0----3---000--????????100000100-000030
Pauropus_huxleyi            -0000100012010010---0010003-----1000?000????0010?0-??0-110?----001---------?0------0000000?00000?000-?00000000000001000000?0-0?000??--------??10010--???0----1---000--00?000000000-0000-000030
Eudigraphis_taiwanensis     -0000100012001000---00100?10000-10000000????00100000?0-110?----0?1----------0------0000000?00100?000-000?0000000000100000010-0?000?0-000000-0??0010--???0----1---000--0???????000000000-010170
Glomeris_marginata          -0000100012001000---00100000000-10101000????00100000?1-121?----001---------?0------0000000?00100?100-000?0000000000000000000-??000?0-10100110?11010-0???0----1---000--0001-000000001000-000130
Cyliosoma_sp                -0?00?00012001000---00100000???-10101000????00100000?1-121?----0?1----------0------0000000?00100?100-000?0000000000000000000-??000??-1010011???1010--???0----1---000--0?01-000000001000-000130
Brachycybe_lecontii         -1110?00012001000---00100?3-----001000?0????001?0000?1-120?-??-0?1---------?0------0000000??0110?000-000?0000000000000000010-??000??-2100010???00110????0----1---000--0???????010110000-000140
Narceus_americanus          -1000100012001000---00100000???-001020?0????00100000?1-120?----001----------0------0000000?10120?000-000?0000000000000000000-??000?0-31001100??001111???0----1---000--0?01-001011200000-000140
Arthropleura_sp             ?0????0001200000?---10????1????-?000????????00100??????1?-?????0?01?010??1?00------0000000?00110000000000000??0?0?00000000?0-??000??---?0??????0??0--?????????????00--?????????00000000-001?51
Eoarthropleura_devonica     ??????000????????---?????????????000????????00??????????????????????????????0------?????00??0010?00000000000??0?0?00000000??????00??---?0?????????0--??????????????0--?????????00000000-001??1
Microdecemplex_rolfei       ??????000????????---00100????????0002?00????0010??0001?12??----0?1---------?0------0000000??0110000000000000000?0?00000000?0-?0000??---?0??????????--??????????????0--?????????00000000-000?40
;
END;

begin mrbayes;
	set autoclose=yes nowarn=yes;
	
	lset coding=variable rates=gamma;
	
	constraint node1 partial = Limulus_polyphemus Centruroides_sculpturatus : Artemia_salina Folsomia_sp Scutigera_coleoptrata Craterostigmus_crabilli Eupolybothrus_cavernicolus Strigamia_maritima Cryptops_hortensis Eudigraphis_taiwanensis Glomeris_marginata Cyliosoma_sp Brachycybe_lecontii Narceus_americanus Hanseniella_sp Scutigerella_sp Symphylella_sp Pauropus_huxleyi; 
	constraint node2 partial = Artemia_salina Folsomia_sp Scutigera_coleoptrata Craterostigmus_crabilli Eupolybothrus_cavernicolus Strigamia_maritima Cryptops_hortensis Eudigraphis_taiwanensis Glomeris_marginata Cyliosoma_sp Brachycybe_lecontii Narceus_americanus Hanseniella_sp Scutigerella_sp Symphylella_sp Pauropus_huxleyi : Limulus_polyphemus Centruroides_sculpturatus; 
	constraint node3 partial = Artemia_salina Folsomia_sp : Limulus_polyphemus Centruroides_sculpturatus Scutigera_coleoptrata Craterostigmus_crabilli Eupolybothrus_cavernicolus Strigamia_maritima Cryptops_hortensis Eudigraphis_taiwanensis Glomeris_marginata Cyliosoma_sp Brachycybe_lecontii Narceus_americanus Hanseniella_sp Scutigerella_sp Symphylella_sp Pauropus_huxleyi; 
	constraint node4 partial = Scutigera_coleoptrata Craterostigmus_crabilli Eupolybothrus_cavernicolus Strigamia_maritima Cryptops_hortensis Eudigraphis_taiwanensis Glomeris_marginata Cyliosoma_sp Brachycybe_lecontii Narceus_americanus Hanseniella_sp Scutigerella_sp Symphylella_sp Pauropus_huxleyi : Limulus_polyphemus Centruroides_sculpturatus Artemia_salina Folsomia_sp; 
	constraint node5 partial = Scutigera_coleoptrata Craterostigmus_crabilli Eupolybothrus_cavernicolus Strigamia_maritima Cryptops_hortensis Eudigraphis_taiwanensis Glomeris_marginata Cyliosoma_sp Brachycybe_lecontii Narceus_americanus : Limulus_polyphemus Centruroides_sculpturatus Artemia_salina Folsomia_sp Hanseniella_sp Scutigerella_sp Symphylella_sp Pauropus_huxleyi; 
	constraint node6 partial = Scutigera_coleoptrata Craterostigmus_crabilli Eupolybothrus_cavernicolus Strigamia_maritima Cryptops_hortensis : Limulus_polyphemus Centruroides_sculpturatus Artemia_salina Folsomia_sp Eudigraphis_taiwanensis Glomeris_marginata Cyliosoma_sp Brachycybe_lecontii Narceus_americanus Hanseniella_sp Scutigerella_sp Symphylella_sp Pauropus_huxleyi; 
	constraint node7 partial = Craterostigmus_crabilli Eupolybothrus_cavernicolus Strigamia_maritima Cryptops_hortensis : Limulus_polyphemus Centruroides_sculpturatus Artemia_salina Folsomia_sp Scutigera_coleoptrata Eudigraphis_taiwanensis Glomeris_marginata Cyliosoma_sp Brachycybe_lecontii Narceus_americanus Hanseniella_sp Scutigerella_sp Symphylella_sp Pauropus_huxleyi; 
	constraint node8 partial = Eupolybothrus_cavernicolus Strigamia_maritima Cryptops_hortensis : Limulus_polyphemus Centruroides_sculpturatus Artemia_salina Folsomia_sp Scutigera_coleoptrata Craterostigmus_crabilli Eudigraphis_taiwanensis Glomeris_marginata Cyliosoma_sp Brachycybe_lecontii Narceus_americanus Hanseniella_sp Scutigerella_sp Symphylella_sp Pauropus_huxleyi; 
	constraint node9 partial = Eupolybothrus_cavernicolus Strigamia_maritima : Limulus_polyphemus Centruroides_sculpturatus Artemia_salina Folsomia_sp Scutigera_coleoptrata Craterostigmus_crabilli Cryptops_hortensis Eudigraphis_taiwanensis Glomeris_marginata Cyliosoma_sp Brachycybe_lecontii Narceus_americanus Hanseniella_sp Scutigerella_sp Symphylella_sp Pauropus_huxleyi; 
	constraint node10 partial = Eudigraphis_taiwanensis Glomeris_marginata Cyliosoma_sp Brachycybe_lecontii Narceus_americanus : Limulus_polyphemus Centruroides_sculpturatus Artemia_salina Folsomia_sp Scutigera_coleoptrata Craterostigmus_crabilli Eupolybothrus_cavernicolus Strigamia_maritima Cryptops_hortensis Hanseniella_sp Scutigerella_sp Symphylella_sp Pauropus_huxleyi;
	constraint node11 partial = Glomeris_marginata Cyliosoma_sp Brachycybe_lecontii Narceus_americanus : Limulus_polyphemus Centruroides_sculpturatus Artemia_salina Folsomia_sp Scutigera_coleoptrata Craterostigmus_crabilli Eupolybothrus_cavernicolus Strigamia_maritima Cryptops_hortensis Eudigraphis_taiwanensis Hanseniella_sp Scutigerella_sp Symphylella_sp Pauropus_huxleyi;
	constraint node12 partial = Glomeris_marginata Cyliosoma_sp : Limulus_polyphemus Centruroides_sculpturatus Artemia_salina Folsomia_sp Scutigera_coleoptrata Craterostigmus_crabilli Eupolybothrus_cavernicolus Strigamia_maritima Cryptops_hortensis Eudigraphis_taiwanensis Brachycybe_lecontii Narceus_americanus Hanseniella_sp Scutigerella_sp Symphylella_sp Pauropus_huxleyi;
	constraint node13 partial = Brachycybe_lecontii Narceus_americanus : Limulus_polyphemus Centruroides_sculpturatus Artemia_salina Folsomia_sp Scutigera_coleoptrata Craterostigmus_crabilli Eupolybothrus_cavernicolus Strigamia_maritima Cryptops_hortensis Eudigraphis_taiwanensis Glomeris_marginata Cyliosoma_sp Hanseniella_sp Scutigerella_sp Symphylella_sp Pauropus_huxleyi;
	constraint node14 partial = Hanseniella_sp Scutigerella_sp Symphylella_sp Pauropus_huxleyi : Limulus_polyphemus Centruroides_sculpturatus Artemia_salina Folsomia_sp Scutigera_coleoptrata Craterostigmus_crabilli Eupolybothrus_cavernicolus Strigamia_maritima Cryptops_hortensis Eudigraphis_taiwanensis Glomeris_marginata Cyliosoma_sp Brachycybe_lecontii Narceus_americanus;
	constraint node15 partial = Hanseniella_sp Scutigerella_sp Symphylella_sp : Limulus_polyphemus Centruroides_sculpturatus Artemia_salina Folsomia_sp Scutigera_coleoptrata Craterostigmus_crabilli Eupolybothrus_cavernicolus Strigamia_maritima Cryptops_hortensis Eudigraphis_taiwanensis Glomeris_marginata Cyliosoma_sp Brachycybe_lecontii Narceus_americanus Pauropus_huxleyi;
	constraint node16 partial = Hanseniella_sp Scutigerella_sp : Limulus_polyphemus Centruroides_sculpturatus Artemia_salina Folsomia_sp Scutigera_coleoptrata Craterostigmus_crabilli Eupolybothrus_cavernicolus Strigamia_maritima Cryptops_hortensis Eudigraphis_taiwanensis Glomeris_marginata Cyliosoma_sp Brachycybe_lecontii Narceus_americanus Symphylella_sp Pauropus_huxleyi;
	
	prset topologypr = constraints(node1,node2,node3,node4,node5,node6,node7,node8,node9,node10,node11,node12,node13,node14,node15,node16);
	
	mcmcp ngen = 100000000 relburnin = yes burninfrac = 0.25 printfreq = 1000 samplefreq = 500 nruns = 4 nchains = 4 savebrlens = yes append = no;
	mcmcp checkpoint=yes;
	mcmc;
	sumt burninfrac=0.25;
	sump burninfrac=0.25;
	
END;
